# Supplementary material for: First Total Synthesis of Pestasulfamides A and B Through Iminoketene Dimerization of Anthranilic Acid in One-Pot Manner
Source: Molecules. 2025 Dec 22;31(1):47. doi: 10.3390/molecules31010047 (PMC12786721; doi:10.3390/molecules31010047)
Supplement: Supplementary file 1 [file molecules-31-00047-s001.zip]

Archive with 1 entries (1 files):
- molecules-4038238-supplementary.pdf
